# Supplementary material for: Epigenetic Silencing of MicroRNA-126 Promotes Cell Growth in Marek’s Disease
Source: Microorganisms. 2021 Jun 21;9(6):1339. doi: 10.3390/microorganisms9061339 (PMC8235390; doi:10.3390/microorganisms9061339)
Supplement: Supplementary file 1 [file microorganisms-09-01339-s001.zip]

Archive with 1 entries (1 files):
- microorganisms-1232556-supplementary.pdf
